# Supplementary material for: Multidrug‐resistant Enterococcus faecium strains enter the Norwegian marine environment through treated sewage
Source: Microbiologyopen. 2024 Mar 5;13(2):e1397. doi: 10.1002/mbo3.1397 (PMC10913173; doi:10.1002/mbo3.1397)
Supplement: Supplementary file 1 — Supporting information. [file MBO3-13-e1397-s001.xlsx]

## Sheet: Supplementary Table S1
Supplementary Table S1: Overview of the sewage treatment plants (STPs), their capacity, and type of treatment used in this study.
STP	Capacity (nr. of inhabitants)	Type of treatment
Flesland	152	Activated sludge
Holen	132	Moving bed biofilm reactor (MBBR)
Knappen	63	Chemical removal
Kvernevik	56	Activated sludge
Ytre-Sandviken	44	Moving bed biofilm reactor (MBBR)
