# Supplementary material for: Multidrug‐resistant Enterococcus faecium strains enter the Norwegian marine environment through treated sewage
Source: Microbiologyopen. 2024 Mar 5;13(2):e1397. doi: 10.1002/mbo3.1397 (PMC10913173; doi:10.1002/mbo3.1397)
Supplement: Supplementary file 2 — Supporting information. [file MBO3-13-e1397-s004.xlsx]

## Sheet: Supplementary Table S2
Supplementary Table S2: Minimum inhibitory concentrations (MICs) of different antibiotics for 517 Enterococcus spp. strains obtained from influent and effluent samples in this study.
Strain	Month	STP	Type	MALDI-TOF MS	MIC (µg/mL)
					VAN	TEC	SYN	TET	DAP	CIP	ERY	TGC	LZD	GEN	AMP	CHL
E3-1	March	Ytre-Sandviken	Influent	Enterococcus faecium	<1	<0.5	2	<1	<0.25	2	8	<0.03	1	<8	2	<4
E3-2	March	Ytre-Sandviken	Influent	Enterococcus faecium	<1	<0.5	1	<1	2	2	4	0.12	2	<8	4	8
E3-4	March	Ytre-Sandviken	Influent	Enterococcus faecium	<1	<0.5	4	32	2	2	<1	0.12	4	<8	2	8
E3-6	March	Ytre-Sandviken	Influent	Enterococcus faecium	<1	<0.5	4	<1	2	2	<1	0.25	2	<8	1	<4
E3-7	March	Ytre-Sandviken	Influent	Enterococcus faecium	<1	<0.5	4	<1	4	1	8	0.06	1	<8	2	<4
E3-8	March	Ytre-Sandviken	Influent	Enterococcus faecium	<1	<0.5	2	<1	2	0.5	16	0.06	1	<8	1	<4
E3-9	March	Ytre-Sandviken	Influent	Enterococcus faecium	<1	<0.5	2	<1	2	1	8	0.25	1	<8	1	<4
E3-10	March	Ytre-Sandviken	Influent	Enterococcus faecium	<1	<0.5	2	<1	2	1	16	0.06	1	<8	1	<4
E3-11	March	Ytre-Sandviken	Influent	Enterococcus faecium	<1	<0.5	4	<1	2	1	8	0.12	4	<8	1	8
E3-12	March	Ytre-Sandviken	Influent	Enterococcus faecium	<1	<0.5	2	<1	2	1	16	0.12	1	<8	1	<4
E3-13	March	Ytre-Sandviken	Influent	Enterococcus faecium	<1	<0.5	4	<1	2	1	<1	<0.03	2	<8	1	<4
E3-14	March	Ytre-Sandviken	Influent	Enterococcus faecium	<1	<0.5	2	<1	4	0.5	16	0.12	1	<8	1	<4
E3-15	March	Ytre-Sandviken	Influent	Enterococcus faecium	<1	<0.5	4	<1	2	0.5	16	0.25	1	<8	2	<4
E3-16	March	Ytre-Sandviken	Influent	Enterococcus faecium	<1	<0.5	2	<1	4	0.5	8	0.12	1	<8	2	<4
E3-17	March	Ytre-Sandviken	Influent	Enterococcus faecium	<1	<0.5	4	<1	4	1	8	0.06	2	<8	2	8
E3-18	March	Ytre-Sandviken	Influent	Enterococcus faecium	<1	<0.5	4	<1	2	2	<1	0.25	2	<8	2	8
E3-19	March	Ytre-Sandviken	Influent	Enterococcus faecium	<1	<0.5	2	<1	4	0.5	16	0.06	1	<8	2	<4
E3-20	March	Ytre-Sandviken	Influent	Enterococcus faecium	<1	<0.5	4	<1	2	2	<1	0.12	2	<8	1	8
E3-21	March	Ytre-Sandviken	Influent	Enterococcus faecalis	<1	<0.5	16	64	<0.25	1	>128	0.12	1	>1024	1	8
E3-22	March	Ytre-Sandviken	Influent	Enterococcus faecium	<1	<0.5	2	<1	2	0.5	8	0.12	1	<8	1	<4
E3-23	March	Ytre-Sandviken	Influent	Enterococcus faecium	<1	<0.5	2	<1	4	2	16	0.5	4	<8	2	8
E3-24	March	Ytre-Sandviken	Influent	Enterococcus faecium	<1	<0.5	2	<1	4	0.5	8	0.12	1	<8	2	<4
E3-25	March	Ytre-Sandviken	Influent	Enterococcus faecium	<1	<0.5	4	<1	2	0.5	16	0.25	1	<8	2	<4
E3-26	March	Ytre-Sandviken	Influent	Enterococcus faecium	<1	<0.5	4	<1	2	1	32	0.12	2	<8	1	8
E3-27	March	Ytre-Sandviken	Influent	Enterococcus faecium	<1	<0.5	2	<1	4	1	8	0.06	1	<8	2	<4
E3-28	March	Ytre-Sandviken	Influent	Enterococcus faecium	<1	<0.5	2	<1	4	1	32	<0.03	2	<8	1	8
E3-30	March	Ytre-Sandviken	Influent	Enterococcus faecium	<1	<0.5	4	<1	2	1	8	0.06	1	<8	1	<4
E3-32	March	Ytre-Sandviken	Effluent	Enterococcus faecium	<1	<0.5	2	<1	2	2	<1	0.06	1	<8	1	<4
E3-35	March	Knappen	Effluent	Enterococcus faecium	<1	<0.5	4	<1	2	1	8	0.06	2	<8	<0.5	8
E3-36	March	Flesland	Influent	Enterococcus faecalis	<1	<0.5	8	32	1	0.5	<1	0.06	1	<8	1	<4
E3-39	March	Flesland	Influent	Enterococcus faecium	<1	<0.5	4	<1	4	4	8	0.06	2	<8	1	8
E3-41	March	Flesland	Influent	Enterococcus faecium	<1	<0.5	4	<1	2	1	<1	0.12	2	<8	<0.5	8
E3-46	March	Flesland	Influent	Enterococcus faecium	<1	<0.5	4	<1	2	1	16	0.25	4	<8	<0.5	8
E3-48	March	Flesland	Influent	Enterococcus faecium	<1	<0.5	4	<1	2	1	<1	0.12	2	<8	1	<4
E3-50	March	Flesland	Influent	Enterococcus faecium	2	<0.5	1	<1	2	8	8	0.06	2	<8	<0.5	8
E3-51	March	Flesland	Influent	Enterococcus faecium	<1	<0.5	<0.5	<1	1	4	4	0.12	2	<8	<0.5	<4
E3-53	March	Flesland	Influent	Enterococcus faecium	<1	<0.5	4	<1	2	0.5	8	0.12	2	<8	2	8
E3-60	March	Flesland	Influent	Enterococcus faecium	<1	<0.5	4	<1	4	2	<1	0.25	2	<8	2	<4
E3-64	March	Flesland	Influent	Enterococcus faecium	<1	<0.5	4	<1	2	4	4	0.06	2	<8	1	8
E3-66	March	Flesland	Effluent	Enterococcus faecium	<1	<0.5	4	<1	1	1	<1	0.12	2	<8	1	<4
E3-67	March	Flesland	Effluent	Enterococcus faecalis	2	<0.5	4	<1	1	1	<1	0.12	<0.5	<8	1	8
E3-68	March	Flesland	Effluent	Enterococcus faecalis	<1	<0.5	8	<1	1	1	<1	0.06	2	<8	1	<4
E3-72	March	Flesland	Effluent	Enterococcus hirae	2	<0.5	1	<1	4	0.5	<1	0.06	<0.5	<8	1	<4
E3-73	March	Flesland	Effluent	Enterococcus faecalis	<1	<0.5	8	<1	1	1	<1	0.25	2	<8	1	8
E3-77	March	Holen	Influent	Enterococcus faecium	<1	<0.5	<0.5	<1	<0.25	2	<1	<0.03	1	<8	<0.5	<4
E3-78	March	Holen	Influent	Enterococcus faecium	<1	<0.5	1	<1	2	1	2	0.12	1	<8	<0.5	<4
E3-79	March	Holen	Influent	Enterococcus faecium	<1	<0.5	1	<1	8	1	8	0.12	2	<8	<0.5	<4
E3-80	March	Holen	Influent	Enterococcus faecium	<1	<0.5	4	<1	4	4	4	0.25	4	<8	1	8
E3-81	March	Holen	Influent	Enterococcus faecium	<1	<0.5	1	<1	2	1	2	<0.03	1	<8	<0.5	<4
E3-82	March	Holen	Influent	Enterococcus faecium	<1	<0.5	1	32	2	2	4	0.12	4	<8	1	8
E3-83	March	Holen	Influent	Enterococcus faecium	<1	<0.5	1	<1	4	1	8	0.06	2	<8	1	<4
E3-84	March	Holen	Influent	Enterococcus faecium	<1	<0.5	<0.5	<1	2	0.5	8	0.06	2	<8	<0.5	<4
E3-85	March	Holen	Influent	Enterococcus faecium	<1	<0.5	4	<1	4	2	2	0.06	4	<8	1	8
E3-87	March	Holen	Influent	Enterococcus faecium	<1	<0.5	<0.5	<1	<0.25	2	>128	0.12	2	<8	4	8
E3-88	March	Holen	Influent	Enterococcus faecium	<1	<0.5	2	<1	4	0.5	16	0.06	4	<8	2	8
E3-89	March	Holen	Influent	Enterococcus faecium	<1	<0.5	4	<1	4	1	8	0.12	4	<8	2	8
E3-90	March	Holen	Influent	Enterococcus faecium	<1	<0.5	<0.5	<1	4	4	<1	0.12	2	<8	1	8
E3-91	March	Holen	Influent	Enterococcus faecium	<1	<0.5	4	<1	4	2	8	0.06	4	<8	<0.5	8
E3-92	March	Holen	Influent	Enterococcus faecium	<1	<0.5	4	<1	0.5	4	4	0.06	4	<8	1	8
E3-94	March	Holen	Influent	Enterococcus faecium	<1	<0.5	4	<1	4	2	2	0.06	4	<8	1	8
E3-95	March	Holen	Influent	Enterococcus faecium	<1	<0.5	4	<1	4	2	2	0.06	2	<8	1	8
E3-96	March	Holen	Influent	Enterococcus faecium	<1	<0.5	4	<1	4	2	8	0.12	4	<8	<0.5	8
E3-97	March	Holen	Influent	Enterococcus faecium	2	<0.5	4	<1	2	4	4	0.12	2	<8	<0.5	8
E3-98	March	Holen	Influent	Enterococcus faecium	4	<0.5	4	<1	4	2	8	0.12	2	<8	<0.5	8
E3-99	March	Holen	Influent	Enterococcus faecium	<1	<0.5	4	<1	2	1	<1	0.06	4	<8	2	8
E3-100	March	Holen	Influent	Enterococcus faecium	2	<0.5	4	<1	4	4	4	0.12	2	<8	<0.5	8
E3-101	March	Holen	Influent	Enterococcus faecium	<1	<0.5	4	<1	2	0.5	4	0.12	2	<8	<0.5	<4
E3-102	March	Holen	Influent	Enterococcus faecium	<1	<0.5	<0.5	<1	4	2	4	0.12	2	<8	1	8
E3-103	March	Holen	Influent	Enterococcus faecalis	<1	<0.5	4	<1	4	2	<1	0.25	2	<8	1	8
E3-105	March	Holen	Influent	Enterococcus faecium	2	<0.5	2	<1	1	4	2	0.06	2	<8	1	8
E3-106	March	Holen	Influent	Enterococcus faecium	<1	<0.5	1	<1	4	4	4	<0.03	4	<8	1	8
E3-107	March	Holen	Effluent	Enterococcus faecium	<1	<0.5	4	<1	2	1	4	0.25	2	<8	<0.5	<4
E3-108	March	Holen	Effluent	Enterococcus faecalis	<1	<0.5	<0.5	<1	<0.25	1	<1	0.12	1	16	1	<4
E3-109	March	Holen	Effluent	Enterococcus faecium	<1	<0.5	4	<1	2	2	<1	0.06	4	<8	2	8
E3-111	March	Holen	Effluent	Enterococcus faecium	2	<0.5	4	<1	4	1	4	0.12	2	<8	<0.5	<4
E3-112	March	Holen	Effluent	Enterococcus faecium	<1	<0.5	2	<1	4	1	4	0.12	2	<8	1	<4
E3-113	March	Holen	Effluent	Enterococcus faecium	2	<0.5	2	<1	0.5	4	4	0.12	2	<8	1	8
E3-114	March	Holen	Effluent	Enterococcus faecium	<1	<0.5	4	<1	2	1	<1	0.06	2	<8	1	8
E3-115	March	Holen	Effluent	Enterococcus faecium	<1	<0.5	4	64	2	0.5	4	0.06	2	<8	4	8
E3-116	March	Holen	Effluent	Enterococcus faecium	<1	<0.5	4	<1	2	1	4	<0.03	2	<8	<0.5	<4
E3-117	March	Holen	Effluent	Enterococcus faecium	<1	<0.5	4	<1	4	0.5	16	<0.03	2	<8	2	<4
E3-118	March	Holen	Effluent	Enterococcus faecium	<1	<0.5	4	<1	4	2	<1	0.06	2	<8	1	8
E3-119	March	Holen	Effluent	Enterococcus faecium	<1	<0.5	4	<1	2	2	<1	0.12	2	<8	2	8
E3-120	March	Holen	Effluent	Enterococcus faecium	<1	<0.5	<0.5	64	2	4	4	0.25	2	16	1	8
E3-121	March	Holen	Effluent	Enterococcus faecium	<1	<0.5	4	<1	2	1	16	<0.03	2	<8	1	8
E3-122	March	Holen	Effluent	Enterococcus faecium	<1	<0.5	4	<1	4	0.25	32	0.12	4	<8	1	8
E3-123	March	Holen	Effluent	Enterococcus faecium	<1	<0.5	4	<1	4	1	<1	0.06	2	<8	1	8
E3-124	March	Holen	Effluent	Enterococcus faecium	2	<0.5	4	<1	4	4	4	0.06	2	<8	<0.5	8
E3-125	March	Holen	Effluent	Enterococcus faecium	<1	<0.5	<0.5	32	4	2	8	<0.03	2	<8	2	8
E3-126	March	Holen	Effluent	Enterococcus faecium	<1	<0.5	<0.5	<1	2	4	8	0.06	2	<8	1	8
E3-127	March	Holen	Effluent	Enterococcus faecium	<1	<0.5	4	<1	2	1	4	0.12	2	<8	1	<4
E3-129	March	Holen	Effluent	Enterococcus faecium	<1	<0.5	4	<1	4	4	4	0.06	2	<8	1	8
E3-130	March	Holen	Effluent	Enterococcus faecium	<1	<0.5	4	<1	4	1	<1	0.06	2	<8	1	8
E3-131	March	Holen	Effluent	Enterococcus faecium	<1	<0.5	<0.5	16	4	2	8	<0.03	2	<8	2	<4
E3-132	March	Holen	Effluent	Enterococcus faecium	<1	<0.5	1	<1	4	4	4	0.12	4	<8	1	8
E3-133	March	Holen	Effluent	Enterococcus faecium	<1	<0.5	4	128	4	4	>128	0.25	2	<8	1	8
E3-134	March	Holen	Effluent	Enterococcus faecium	<1	<0.5	4	<1	4	0.5	16	<0.03	2	<8	1	8
E3-135	March	Holen	Effluent	Enterococcus faecium	<1	<0.5	4	<1	2	0.25	16	<0.03	4	<8	1	8
E3-136	March	Holen	Effluent	Enterococcus faecium	<1	<0.5	1	<1	4	8	8	0.06	4	<8	1	8
E3-137	March	Kvernevik	Influent	Enterococcus faecium	<1	<0.5	4	<1	4	1	8	<0.03	2	<8	1	<4
E3-138	March	Kvernevik	Influent	Enterococcus faecium	<1	<0.5	4	<1	4	2	<1	0.06	4	<8	2	8
E3-139	March	Kvernevik	Influent	Enterococcus faecium	<1	<0.5	1	<1	4	4	4	0.06	2	<8	<0.5	8
E3-140	March	Kvernevik	Influent	Enterococcus faecium	<1	<0.5	4	<1	4	0.5	2	0.06	2	<8	<0.5	8
E3-141	March	Kvernevik	Influent	Enterococcus faecium	<1	<0.5	4	32	4	1	<1	0.06	2	<8	2	8
E3-142	March	Kvernevik	Influent	Enterococcus faecium	<1	<0.5	<0.5	<1	2	4	4	<0.03	2	<8	1	8
E3-143	March	Kvernevik	Influent	Enterococcus faecium	<1	<0.5	2	<1	2	1	32	0.12	4	<8	1	8
E3-144	March	Kvernevik	Influent	Enterococcus faecium	<1	<0.5	2	<1	2	1	8	0.12	4	<8	1	8
E3-146	March	Kvernevik	Influent	Enterococcus faecium	4	1	8	<1	4	1	>128	<0.03	2	<8	<0.5	8
E3-147	March	Kvernevik	Influent	Enterococcus faecium	<1	<0.5	4	<1	2	1	2	0.06	2	<8	1	8
E3-148	March	Kvernevik	Influent	Enterococcus faecium	<1	<0.5	4	<1	2	1	4	0.06	4	<8	1	8
E3-150	March	Kvernevik	Influent	Enterococcus faecium	<1	<0.5	4	<1	2	0.5	8	0.25	2	16	1	<4
E3-151	March	Kvernevik	Influent	Enterococcus faecium	<1	<0.5	4	<1	2	2	<1	0.06	4	<8	1	8
E3-152	March	Kvernevik	Influent	Enterococcus faecium	<1	<0.5	1	<1	2	1	8	<0.03	2	<8	1	<4
E3-153	March	Kvernevik	Influent	Enterococcus faecium	<1	<0.5	4	<1	4	1	32	<0.03	2	<8	<0.5	8
E3-154	March	Kvernevik	Influent	Enterococcus faecium	<1	<0.5	4	<1	4	1	<1	<0.03	2	<8	1	8
E3-155	March	Kvernevik	Influent	Enterococcus faecium	<1	<0.5	1	<1	4	1	8	<0.03	2	<8	1	<4
E3-156	March	Kvernevik	Influent	Enterococcus faecium	<1	<0.5	2	<1	8	1	4	<0.03	2	<8	<0.5	8
E3-157	March	Kvernevik	Influent	Enterococcus faecium	<1	<0.5	2	<1	2	1	8	<0.03	4	<8	2	8
E3-158	March	Kvernevik	Influent	Enterococcus faecium	<1	<0.5	4	<1	4	4	4	0.06	2	<8	1	8
E3-159	March	Kvernevik	Influent	Enterococcus faecium	<1	<0.5	2	64	2	0.5	16	0.12	2	<8	1	8
E3-160	March	Kvernevik	Influent	Enterococcus faecium	<1	<0.5	4	<1	4	2	<1	<0.03	2	<8	1	8
E3-161	March	Kvernevik	Influent	Enterococcus faecium	<1	<0.5	2	<1	2	0.5	8	0.12	2	<8	1	8
E3-162	March	Kvernevik	Influent	Enterococcus faecium	<1	<0.5	2	<1	2	1	4	0.25	2	<8	1	8
E3-163	March	Kvernevik	Influent	Enterococcus faecium	<1	<0.5	<0.5	<1	2	1	8	0.12	2	<8	1	8
E3-164	March	Kvernevik	Influent	Enterococcus faecium	<1	<0.5	4	<1	4	1	8	0.25	2	<8	<0.5	<4
E3-165	March	Kvernevik	Influent	Enterococcus faecium	<1	<0.5	4	<1	4	1	4	0.06	2	<8	2	<4
E3-166	March	Kvernevik	Influent	Enterococcus faecium	<1	<0.5	2	<1	2	0.5	8	0.12	2	<8	1	8
E3-167	March	Kvernevik	Effluent	Enterococcus faecium	<1	<0.5	<0.5	<1	4	2	2	<0.03	2	<8	<0.5	<4
E3-168	March	Kvernevik	Effluent	Enterococcus faecium	<1	<0.5	2	<1	2	4	<1	0.12	2	<8	4	8
E3-171	March	Kvernevik	Effluent	Enterococcus faecium	<1	<0.5	4	<1	2	0.5	8	0.12	2	<8	1	8
E3-172	March	Kvernevik	Effluent	Enterococcus hirae	<1	<0.5	1	<1	4	0.25	<1	<0.03	1	<8	<0.5	<4
E3-174	March	Kvernevik	Effluent	Enterococcus faecalis	2	<0.5	8	<1	0.5	1	<1	0.06	1	<8	1	<4
E3-176	March	Kvernevik	Effluent	Enterococcus hirae	<1	<0.5	<0.5	<1	1	0.25	<1	<0.03	1	<8	<0.5	<4
E4-6	May	Ytre-Sandviken	Influent	Enterococcus hirae	<1	<0.5	<0.5	<1	1	0.25	<1	0.06	1	<8	<0.5	<4
E4-10	May	Ytre-Sandviken	Influent	Enterococcus faecium	<1	<0.5	<0.5	<1	8	0.5	8	0.25	2	<8	<0.5	<4
E4-15	May	Ytre-Sandviken	Influent	Enterococcus faecium	<1	<0.5	4	<1	2	1	<1	0.06	4	<8	4	8
E4-16	May	Ytre-Sandviken	Influent	Enterococcus faecium	2	<0.5	2	<1	<0.25	2	16	0.25	2	<8	<0.5	8
E4-20	May	Ytre-Sandviken	Influent	Enterococcus faecium	<1	<0.5	2	<1	4	1	4	0.12	2	<8	<0.5	4
E4-25	May	Ytre-Sandviken	Influent	Enterococcus faecium	<1	<0.5	<0.5	<1	4	1	4	0.25	2	<8	<0.5	8
E4-32	May	Ytre-Sandviken	Effluent	Enterococcus faecium	2	<0.5	<0.5	<1	4	1	8	0.06	2	<8	<0.5	<4
E4-33	May	Ytre-Sandviken	Effluent	Enterococcus faecium	<1	<0.5	4	<1	4	2	2	0.06	4	<8	1	8
E4-36	May	Ytre-Sandviken	Effluent	Enterococcus faecium	2	<0.5	<0.5	<1	4	1	8	0.06	2	<8	<0.5	<4
E4-38	May	Ytre-Sandviken	Effluent	Enterococcus faecium	<1	<0.5	1	<1	1	4	4	0.25	2	<8	1	8
E4-39	May	Ytre-Sandviken	Effluent	Enterococcus faecium	<1	<0.5	2	<1	4	2	4	0.06	2	<8	1	8
E4-40	May	Ytre-Sandviken	Effluent	Enterococcus faecium	<1	<0.5	2	<1	2	0.5	8	0.06	2	<8	1	8
E4-41	May	Ytre-Sandviken	Effluent	Enterococcus faecium	<1	<0.5	2	<1	4	2	1	0.06	2	<8	1	8
E4-43	May	Ytre-Sandviken	Effluent	Enterococcus faecium	<1	<0.5	1	<1	2	2	8	0.12	2	<8	1	8
E4-46	May	Ytre-Sandviken	Effluent	Enterococcus faecium	<1	<0.5	4	<1	2	1	<1	0.12	2	<8	4	8
E4-47	May	Ytre-Sandviken	Effluent	Enterococcus faecium	<1	<0.5	4	<1	0.5	1	<1	0.06	1	<8	1	<4
E4-55	May	Ytre-Sandviken	Effluent	Enterococcus faecium	<1	<0.5	4	<1	2	0.5	4	0.06	2	<8	1	8
E4-57	May	Ytre-Sandviken	Effluent	Enterococcus faecium	4	<0.5	1	<1	2	8	4	<0.03	4	<8	1	8
E4-59	May	Ytre-Sandviken	Effluent	Enterococcus faecium	<1	<0.5	4	<1	4	2	2	0.12	2	16	<0.5	8
E4-60	May	Ytre-Sandviken	Effluent	Enterococcus faecium	<1	<0.5	4	<1	2	1	4	0.06	2	<8	2	8
E4-61	May	Knappen	Influent	Enterococcus faecium	<1	<0.5	4	128	2	1	<1	0.25	2	<8	2	16
E4-64	May	Knappen	Influent	Enterococcus faecium	<1	<0.5	4	<1	2	1	<1	0.06	2	<8	2	8
E4-65	May	Knappen	Influent	Enterococcus faecium	<1	<0.5	1	<1	4	4	2	0.06	4	<8	2	8
E4-67	May	Knappen	Influent	Enterococcus faecium	<1	<0.5	1	<1	4	4	8	0.12	4	<8	2	8
E4-68	May	Knappen	Influent	Enterococcus faecium	<1	<0.5	4	<1	2	1	<1	<0.03	1	<8	1	<4
E4-69	May	Knappen	Influent	Enterococcus faecium	<1	<0.5	<0.5	<1	4	4	4	0.06	2	<8	<0.5	8
E4-70	May	Knappen	Influent	Enterococcus faecium	<1	<0.5	4	128	2	1	<1	0.25	4	<8	2	32
E4-71	May	Knappen	Influent	Enterococcus faecium	<1	<0.5	<0.5	<1	2	4	4	0.06	2	<8	1	<4
E4-72	May	Knappen	Influent	Enterococcus faecium	<1	<0.5	1	<1	4	4	2	0.06	4	<8	2	8
E4-75	May	Knappen	Influent	Enterococcus faecium	<1	<0.5	<0.5	<1	4	4	2	0.12	4	<8	2	8
E4-76	May	Knappen	Influent	Enterococcus faecium	<1	<0.5	2	<1	2	1	<1	0.12	2	<8	<0.5	<4
E4-77	May	Knappen	Influent	Enterococcus faecium	<1	<0.5	4	<1	2	2	<1	0.12	2	16	1	8
E4-78	May	Knappen	Influent	Enterococcus faecium	<1	<0.5	4	<1	2	1	<1	0.12	2	<8	1	8
E4-79	May	Knappen	Influent	Enterococcus faecium	<1	<0.5	1	>128	4	2	>128	0.25	4	<8	<0.5	16
E4-80	May	Knappen	Influent	Enterococcus faecium	<1	<0.5	1	<1	4	4	2	0.06	4	<8	1	8
E4-81	May	Knappen	Influent	Enterococcus faecium	<1	<0.5	4	<1	2	1	<1	0.12	2	<8	1	8
E4-82	May	Knappen	Influent	Enterococcus faecium	<1	<0.5	4	<1	4	2	<1	0.23	2	<8	<0.5	8
E4-83	May	Knappen	Influent	Enterococcus faecium	<1	<0.5	1	64	2	4	2	0.12	1	<8	<0.5	<4
E4-84	May	Knappen	Influent	Enterococcus faecium	<1	<0.5	2	<1	2	0.5	<1	0.25	2	<8	<0.5	<4
E4-85	May	Knappen	Influent	Enterococcus faecium	2	<0.5	4	<1	4	8	4	0.12	2	<8	<0.5	8
E4-86	May	Knappen	Influent	Enterococcus faecium	<1	<0.5	<0.5	<1	4	2	<1	0.12	4	<8	<0.5	8
E4-87	May	Knappen	Influent	Enterococcus faecium	<1	<0.5	4	<1	2	1	<1	0.12	2	<8	2	8
E4-88	May	Knappen	Influent	Enterococcus faecium	<1	<0.5	4	<1	4	1	8	<0.03	2	<8	<0.5	8
E4-89	May	Knappen	Influent	Enterococcus faecium	<1	<0.5	4	<1	4	1	<1	0.06	2	<8	2	8
E4-90	May	Knappen	Influent	Enterococcus faecium	<1	<0.5	1	<1	2	1	8	0.06	2	<8	2	<4
E4-93	May	Knappen	Effluent	Enterococcus hirae	<1	<0.5	2	<1	2	0.25	<1	0.12	2	<8	1	<4
E4-94	May	Knappen	Effluent	Enterococcus faecium	<1	<0.5	4	<1	2	2	<1	0.12	2	<8	1	8
E4-96	May	Knappen	Effluent	Enterococcus faecium	<1	<0.5	2	<1	2	1	16	0.25	4	16	<0.5	8
E4-99	May	Knappen	Effluent	Enterococcus faecium	<1	<0.5	4	<1	4	2	2	0.25	2	<8	<0.5	8
E4-101	May	Knappen	Effluent	Enterococcus faecium	2	<0.5	4	<1	4	8	4	0.12	2	<8	<0.5	8
E4-103	May	Knappen	Effluent	Enterococcus faecium	<1	<0.5	1	<1	2	1	8	0.25	2	<8	1	<4
E4-106	May	Knappen	Effluent	Enterococcus faecium	<1	<0.5	<0.5	<1	4	4	2	0.12	4	<8	2	8
E4-107	May	Knappen	Effluent	Enterococcus faecium	<1	<0.5	<0.5	<1	4	4	2	0.06	2	<8	1	8
E4-108	May	Knappen	Effluent	Enterococcus faecium	<1	<0.5	2	<1	2	0.5	16	0.12	2	<8	1	8
E4-109	May	Knappen	Effluent	Enterococcus faecium	2	<0.5	2	<1	4	1	2	0.25	2	<8	2	8
E4-110	May	Knappen	Effluent	Enterococcus faecium	<1	<0.5	1	<1	4	2	8	0.06	2	<8	2	<4
E4-112	May	Knappen	Effluent	Enterococcus faecium	<1	<0.5	1	<1	4	>16	4	0.25	2	>1024	32	8
E4-113	May	Knappen	Effluent	Enterococcus faecium	<1	<0.5	4	<1	4	0.5	4	0.12	2	<8	2	8
E4-114	May	Flesland	Influent	Enterococcus faecium	<1	<0.5	4	<1	4	1	<1	0.06	2	<8	1	8
E4-115	May	Flesland	Influent	Enterococcus faecium	<1	<0.5	4	<1	2	1	4	0.06	2	<8	1	8
E4-116	May	Flesland	Influent	Enterococcus faecium	<1	<0.5	4	<1	4	1	16	0.25	4	<8	1	8
E4-117	May	Flesland	Influent	Enterococcus faecium	<1	<0.5	1	<1	4	4	2	0.06	2	<8	2	8
E4-119	May	Flesland	Influent	Enterococcus hirae	<1	<0.5	2	<1	4	0.25	<1	0.06	2	<8	<0.5	<4
E4-122	May	Flesland	Influent	Enterococcus faecium	2	<0.5	1	<1	2	2	2	0.06	2	<8	1	8
E4-123	May	Flesland	Influent	Enterococcus faecium	<1	<0.5	1	<1	2	8	4	0.25	2	<8	<0.5	8
E4-124	May	Flesland	Influent	Enterococcus faecium	2	<0.5	4	<1	4	2	4	0.12	2	8	<0.5	8
E4-125	May	Flesland	Influent	Enterococcus faecium	2	<0.5	1	<1	2	8	4	0.12	2	<8	<0.5	8
E4-127	May	Flesland	Influent	Enterococcus faecium	<1	<0.5	4	<1	4	1	16	0.12	2	<8	<0.5	8
E4-128	May	Flesland	Influent	Enterococcus faecium	<1	<0.5	4	<1	2	1	4	0.06	2	<8	1	8
E4-129	May	Flesland	Influent	Enterococcus faecium	<1	<0.5	4	<1	4	1	<1	0.06	4	<8	1	8
E4-131	May	Flesland	Influent	Enterococcus faecium	<1	<0.5	1	<1	4	1	4	0.06	2	<8	2	<4
E4-132	May	Flesland	Influent	Enterococcus faecium	<1	<0.5	2	<1	2	2	<1	0.12	2	<8	1	8
E4-133	May	Flesland	Influent	Enterococcus faecium	<1	<0.5	2	<1	2	1	8	0.06	4	<8	1	8
E4-134	May	Flesland	Influent	Enterococcus faecium	<1	<0.5	4	<1	4	1	<1	0.06	2	<8	1	8
E4-135	May	Flesland	Influent	Enterococcus faecium	<1	<0.5	4	>128	2	8	4	0.25	2	<8	2	8
E4-136	May	Flesland	Influent	Enterococcus faecium	2	<0.5	1	<1	2	4	4	0.06	2	<8	1	8
E4-137	May	Flesland	Influent	Enterococcus faecium	4	<0.5	2	<1	2	4	4	0.06	2	<8	<0.5	8
E4-138	May	Flesland	Influent	Enterococcus faecium	<1	<0.5	4	<1	4	1	4	0.12	2	<8	1	8
E4-140	May	Flesland	Influent	Enterococcus faecium	<1	<0.5	4	<1	4	1	4	0.12	2	<8	1	8
E4-144	May	Flesland	Effluent	Enterococcus faecium	<1	<0.5	4	<1	4	1	<1	0.12	4	16	1	8
E4-145	May	Flesland	Effluent	Enterococcus faecium	<1	<0.5	2	<1	2	1	2	0.12	2	<8	1	8
E4-146	May	Flesland	Effluent	Enterococcus faecium	<1	<0.5	<0.5	<1	<0.25	2	<1	0.12	2	<8	<0.5	8
E4-147	May	Flesland	Effluent	Enterococcus faecium	<1	<0.5	4	<1	2	1	<1	0.12	2	<8	1	8
E4-148	May	Flesland	Effluent	Enterococcus faecium	<1	<0.5	4	<1	2	2	<1	0.12	2	<8	1	8
E4-150	May	Holen	Influent	Enterococcus faecium	2	<0.5	1	<1	4	1	4	0.12	2	<8	<0.5	8
E4-151	May	Holen	Influent	Enterococcus faecium	<1	<0.5	4	<1	2	1	<1	0.12	2	<8	2	8
E4-152	May	Holen	Influent	Enterococcus faecium	2	<0.5	<0.5	<1	0.5	1	<1	<0.03	<0.5	<8	1	<4
E4-153	May	Holen	Influent	Enterococcus faecium	<1	<0.5	4	<1	2	2	2	0.06	2	<8	1	8
E4-154	May	Holen	Influent	Enterococcus faecium	<1	<0.5	4	<1	4	1	16	0.12	2	<8	<0.5	8
E4-157	May	Holen	Influent	Enterococcus faecium	<1	<0.5	1	<1	4	8	4	0.12	2	<8	2	8
E4-158	May	Holen	Influent	Enterococcus faecium	<1	<0.5	4	<1	4	0.25	8	0.06	2	<8	2	8
E4-159	May	Holen	Influent	Enterococcus faecium	<1	<0.5	1	<1	2	2	8	0.12	2	<8	2	8
E4-160	May	Holen	Influent	Enterococcus faecium	<1	<0.5	4	<1	2	0.5	4	0.06	2	<8	1	8
E4-161	May	Holen	Influent	Enterococcus faecium	2	<0.5	1	<1	2	8	8	0.12	2	<8	<0.5	8
E4-162	May	Holen	Influent	Enterococcus faecium	<1	<0.5	8	32	0.5	1	>128	0.06	1	<8	4	8
E4-163	May	Holen	Influent	Enterococcus faecium	<1	<0.5	<0.5	128	2	1	>128	0.12	2	<8	<0.5	8
E4-164	May	Holen	Influent	Enterococcus faecium	<1	<0.5	4	<1	4	1	<1	0.25	4	<8	1	8
E4-165	May	Holen	Influent	Enterococcus faecium	<1	<0.5	4	<1	2	1	<1	0.12	2	<8	1	8
E4-166	May	Holen	Influent	Enterococcus faecium	<1	<0.5	4	<1	4	2	2	0.12	2	<8	1	<4
E4-168	May	Holen	Influent	Enterococcus faecium	<1	<0.5	4	<1	2	0.5	4	0.06	<2	<8	<0.5	<4
E4-169	May	Holen	Influent	Enterococcus faecium	<1	<0.5	1	<1	2	1	4	0.06	2	<8	1	<4
E4-170	May	Holen	Influent	Enterococcus faecium	<1	<0.5	4	<1	4	2	2	0.12	2	<8	1	<4
E4-171	May	Holen	Influent	Enterococcus faecium	<1	<0.5	4	<1	4	0.5	4	0.12	2	<8	1	8
E4-172	May	Holen	Influent	Enterococcus faecium	<1	<0.5	2	<1	4	8	4	0.12	2	<8	1	8
E4-174	May	Holen	Influent	Enterococcus faecium	<1	<0.5	2	<1	2	1	<1	<0.03	2	<8	1	8
E4-175	May	Holen	Influent	Enterococcus faecium	2	<0.5	4	<1	2	8	8	0.25	2	<8	1	8
E4-176	May	Holen	Influent	Enterococcus faecium	<1	<0.5	4	<1	2	1	8	<0.03	2	<8	1	<4
E4-177	May	Holen	Influent	Enterococcus faecium	<1	<0.5	4	<1	2	2	8	0.06	4	16	2	8
E4-179	May	Holen	Influent	Enterococcus faecium	<1	<0.5	4	2	4	2	4	0.06	2	<8	<0.5	8
E4-180	May	Holen	Effluent	Enterococcus faecium	<1	<0.5	4	<1	4	2	16	0.25	2	16	<0.5	8
E4-181	May	Holen	Effluent	Enterococcus faecium	<1	<0.5	2	<1	2	2	<1	0.12	2	<8	1	8
E4-182	May	Holen	Effluent	Enterococcus faecium	<1	<0.5	4	128	4	4	>128	0.12	1	<8	1	<4
E4-183	May	Holen	Effluent	Enterococcus faecium	<1	<0.5	4	<1	4	1	<1	0.06	2	<8	2	8
E4-184	May	Holen	Effluent	Enterococcus faecium	<1	<0.5	4	<1	4	1	<1	0.06	2	<8	2	8
E4-185	May	Holen	Effluent	Enterococcus faecium	<1	<0.5	4	<1	2	0.5	4	0.06	2	<8	<0.5	8
E4-186	May	Holen	Effluent	Enterococcus faecium	<1	<0.5	2	<1	4	1	4	<0.03	2	<8	1	<4
E4-187	May	Holen	Effluent	Enterococcus faecium	<1	<0.5	2	<1	4	2	4	0.12	4	<8	1	8
E4-188	May	Holen	Effluent	Enterococcus faecium	<1	<0.5	4	<1	4	0.5	4	0.12	2	<8	1	<4
E4-189	May	Holen	Effluent	Enterococcus faecium	<1	<0.5	4	<1	2	2	8	0.06	4	<8	2	8
E4-190	May	Holen	Effluent	Enterococcus faecium	2	<0.5	2	<1	0.5	4	4	0.12	2	<8	1	8
E4-191	May	Holen	Effluent	Enterococcus faecium	<1	<0.5	4	<1	2	1	2	0.12	2	<8	<0.5	8
E4-192	May	Holen	Effluent	Enterococcus faecium	<1	<0.5	4	<1	4	2	2	0.12	2	<8	<0.5	8
E4-193	May	Holen	Effluent	Enterococcus faecium	<1	<0.5	2	<1	2	2	<1	0.12	2	<8	1	8
E4-194	May	Holen	Effluent	Enterococcus faecium	<1	<0.5	2	<1	4	1	8	0.06	2	<8	1	8
E4-195	May	Holen	Effluent	Enterococcus faecium	<1	<0.5	4	<1	4	1	<1	0.06	2	<8	2	8
E4-196	May	Holen	Effluent	Enterococcus faecium	<1	<0.5	4	<1	4	1	4	0.12	2	<8	<0.5	8
E4-197	May	Holen	Effluent	Enterococcus faecium	<1	<0.5	4	<1	4	2	<1	0.12	4	<8	2	8
E4-198	May	Holen	Effluent	Enterococcus faecium	<1	<0.5	4	<1	2	1	<1	0.06	2	<8	2	8
E4-199	May	Holen	Effluent	Enterococcus faecium	<1	<0.5	<0.5	<1	4	4	2	0.12	4	<8	4	8
E4-200	May	Holen	Effluent	Enterococcus faecium	<1	<0.5	1	<1	2	1	4	0.06	1	<8	<0.5	<4
E4-201	May	Holen	Effluent	Enterococcus faecium	<1	<0.5	4	<1	2	0.5	4	0.12	2	<8	<0.5	8
E4-202	May	Holen	Effluent	Enterococcus faecium	<1	<0.5	2	<1	4	1	2	0.12	2	<8	1	8
E4-203	May	Holen	Effluent	Enterococcus faecium	<1	<0.5	4	<1	2	4	4	0.12	2	16	<0.5	8
E4-204	May	Holen	Effluent	Enterococcus faecium	<1	<0.5	<0.5	<1	1	2	8	<0.03	2	<8	<0.5	8
E4-205	May	Holen	Effluent	Enterococcus faecium	<1	<0.5	<0.5	32	4	2	4	0.25	2	16	<0.5	8
E4-206	May	Holen	Effluent	Enterococcus faecium	<1	<0.5	4	<1	4	0.5	8	0.12	2	<8	<0.5	8
E4-207	May	Holen	Effluent	Enterococcus faecium	<1	<0.5	4	<1	4	2	4	0.25	4	<8	1	8
E4-208	May	Holen	Effluent	Enterococcus faecium	2	<0.5	1	32	2	4	4	0.25	2	<8	4	<4
E4-209	May	Holen	Effluent	Enterococcus faecium	<1	<0.5	2	<1	4	2	4	0.12	4	<8	<0.5	8
E4-210	May	Kvernevik	Influent	Enterococcus faecium	<1	<0.5	1	<1	4	4	4	0.25	2	<8	1	8
E4-212	May	Kvernevik	Influent	Enterococcus faecium	<1	1	4	<1	4	2	4	0.25	2	<8	1	8
E4-214	May	Kvernevik	Influent	Enterococcus faecium	<1	<0.5	2	<1	4	2	4	<0.03	2	<8	1	<4
E4-215	May	Kvernevik	Influent	Enterococcus faecium	<1	<0.5	<0.5	<1	4	4	4	0.25	2	<8	<0.5	8
E4-216	May	Kvernevik	Influent	Enterococcus faecium	<1	<0.5	4	<1	2	1	<1	0.12	2	<8	2	8
E4-217	May	Kvernevik	Influent	Enterococcus faecium	<1	<0.5	4	<1	4	1	2	0.25	2	<8	1	8
E4-218	May	Kvernevik	Influent	Enterococcus faecium	<1	<0.5	4	<1	4	2	8	0.06	4	<8	1	8
E4-220	May	Kvernevik	Influent	Enterococcus faecium	<1	<0.5	<0.5	<1	4	4	8	0.12	4	<8	1	8
E4-221	May	Kvernevik	Influent	Enterococcus faecium	<1	<0.5	1	<1	4	4	8	0.25	2	<8	1	8
E4-223	May	Kvernevik	Influent	Enterococcus faecium	<1	<0.5	4	<1	4	2	8	0.12	2	16	1	8
E4-224	May	Kvernevik	Influent	Enterococcus faecium	<1	<0.5	1	<1	4	4	8	0.12	2	<8	1	8
E4-225	May	Kvernevik	Influent	Enterococcus faecium	<1	1	4	<1	4	1	4	0.06	4	<8	1	8
E4-227	May	Kvernevik	Influent	Enterococcus faecium	<1	<0.5	2	<1	2	1	8	0.25	2	16	1	8
E4-228	May	Kvernevik	Influent	Enterococcus faecium	<1	<0.5	2	<1	1	2	4	0.12	2	<8	1	8
E4-229	May	Kvernevik	Influent	Enterococcus faecium	<1	<0.5	4	<1	4	2	4	0.12	2	<8	1	8
E4-230	May	Kvernevik	Influent	Enterococcus faecium	2	<0.5	1	<1	2	8	4	0.25	1	<8	<0.5	8
E4-231	May	Kvernevik	Influent	Enterococcus faecium	<1	<0.5	4	<1	8	1	2	0.12	2	<8	<0.5	8
E4-233	May	Kvernevik	Influent	Enterococcus faecium	2	<0.5	2	<1	2	4	4	0.12	2	<8	<0.5	8
E4-235	May	Kvernevik	Influent	Enterococcus faecium	<1	<0.5	1	16	4	2	4	0.25	4	<8	4	8
E4-237	May	Kvernevik	Influent	Enterococcus faecium	<1	<0.5	4	<1	4	2	8	0.12	4	<8	1	8
E4-238	May	Kvernevik	Influent	Enterococcus faecium	<1	<0.5	1	<1	4	4	2	0.12	2	<8	2	8
E4-239	May	Kvernevik	Influent	Enterococcus faecium	<1	<0.5	4	<1	4	2	8	0.06	4	<8	<0.5	8
E4-240	May	Kvernevik	Effluent	Enterococcus faecium	<1	<0.5	4	<1	4	0.5	8	0.06	4	<8	2	8
E4-241	May	Kvernevik	Effluent	Enterococcus durans	<1	<0.5	2	<1	1	0.5	<1	0.12	2	<8	<0.5	8
E4-242	May	Kvernevik	Effluent	Enterococcus faecium	<1	<0.5	4	<1	4	2	2	0.06	2	<8	<0.5	8
E4-244	May	Kvernevik	Effluent	Enterococcus faecium	<1	<0.5	4	<1	4	1	<1	0.06	2	<8	1	8
E4-245	May	Kvernevik	Effluent	Enterococcus faecium	<1	<0.5	2	<1	2	1	4	<0.03	2	<8	1	<4
E4-246	May	Kvernevik	Effluent	Enterococcus faecium	<1	<0.5	<0.5	<1	4	4	2	0.12	4	<8	2	8
E4-247	May	Kvernevik	Effluent	Enterococcus faecium	<1	<0.5	4	<1	2	1	<1	0.12	2	<8	2	8
E4-248	May	Kvernevik	Effluent	Enterococcus faecium	<1	<0.5	<0.5	<1	4	4	2	0.12	2	<8	2	8
E4-249	May	Kvernevik	Effluent	Enterococcus faecium	<1	<0.5	2	<1	4	2	2	0.12	2	16	1	8
E4-250	May	Kvernevik	Effluent	Enterococcus faecium	<1	<0.5	4	<1	4	1	<1	0.06	4	<8	2	8
E4-251	May	Kvernevik	Effluent	Enterococcus faecium	<1	<0.5	4	<1	2	1	2	0.06	2	<8	<0.5	8
E4-252	May	Kvernevik	Effluent	Enterococcus faecium	<1	<0.5	1	<1	2	4	4	0.12	4	<8	1	8
E4-253	May	Kvernevik	Effluent	Enterococcus faecium	<1	<0.5	2	<1	2	1	4	0.25	2	<8	<0.5	8
E4-254	May	Kvernevik	Effluent	Enterococcus faecium	<1	<0.5	<0.5	<1	4	4	8	0.25	2	<8	1	8
E4-255	May	Kvernevik	Effluent	Enterococcus faecium	<1	<0.5	4	<1	4	1	4	0.12	2	<8	2	8
E4-256	May	Kvernevik	Effluent	Enterococcus faecium	<1	<0.5	1	<1	4	1	4	0.06	2	<8	2	<4
E4-257	May	Kvernevik	Effluent	Enterococcus faecium	<1	<0.5	4	<1	4	2	2	0.12	2	16	1	8
E4-258	May	Kvernevik	Effluent	Enterococcus faecium	<1	<0.5	2	<1	2	2	2	0.12	2	<8	1	8
E4-259	May	Kvernevik	Effluent	Enterococcus faecium	<1	<0.5	4	<1	4	2	4	0.12	2	<8	1	8
E4-260	May	Kvernevik	Effluent	Enterococcus faecium	<1	<0.5	2	<1	2	1	2	0.06	2	<8	2	8
E4-261	May	Kvernevik	Effluent	Enterococcus faecium	<1	<0.5	2	<1	1	1	<1	0.06	2	<8	1	<4
E4-262	May	Kvernevik	Effluent	Enterococcus faecium	<1	<0.5	2	<1	2	1	4	0.12	2	<8	2	8
E4-263	May	Kvernevik	Effluent	Enterococcus faecium	<1	<0.5	4	<1	4	1	<1	0.06	4	<8	2	8
E4-264	May	Kvernevik	Effluent	Enterococcus faecium	<1	<0.5	2	<1	4	2	2	0.12	2	<8	1	8
E4-265	May	Kvernevik	Effluent	Enterococcus faecium	<1	<0.5	<0.5	<1	2	0.25	8	0.06	2	<8	<0.5	8
E4-266	May	Kvernevik	Effluent	Enterococcus faecium	<1	<0.5	<0.5	<1	2	4	<1	0.25	2	16	1	<4
E4-267	May	Kvernevik	Effluent	Enterococcus faecium	<1	<0.5	<0.5	<1	2	0.25	8	0.06	4	8	<0.5	8
E4-268	May	Kvernevik	Effluent	Enterococcus faecium	<1	<0.5	4	<1	4	2	2	0.06	2	<8	<0.5	8
E5-1	July	Ytre-Sandviken	Influent	Enterococcus faecium	2	<0.5	<0.5	<1	2	1	<1	0.12	1	<8	<0.5	<4
E5-2	July	Ytre-Sandviken	Influent	Enterococcus faecium	<1	<0.5	2	<1	4	1	4	0.12	4	<8	1	8
E5-4	July	Ytre-Sandviken	Influent	Enterococcus faecium	2	<0.5	8	<1	1	1	<1	0.25	1	<8	1	<4
E5-6	July	Ytre-Sandviken	Influent	Enterococcus faecium	<1	<0.5	2	<1	2	0.5	4	0.06	2	<8	<0.5	<4
E5-7	July	Ytre-Sandviken	Influent	Enterococcus faecium	<1	<0.5	1	<1	4	8	4	0.06	4	<8	2	8
E5-8	July	Ytre-Sandviken	Influent	Enterococcus faecium	<1	<0.5	4	<1	4	0.5	2	0.06	1	<8	<0.5	<4
E5-9	July	Ytre-Sandviken	Influent	Enterococcus faecium	<1	<0.5	4	<1	2	1	16	0.06	2	<8	1	8
E5-10	July	Ytre-Sandviken	Influent	Enterococcus faecium	<1	<0.5	1	<1	2	1	4	0.06	2	<8	2	<4
E5-11	July	Ytre-Sandviken	Influent	Enterococcus faecium	<1	<0.5	2	<1	4	0.5	4	0.06	4	<8	1	8
E5-13	July	Ytre-Sandviken	Influent	Enterococcus faecium	<1	<0.5	2	<1	2	4	2	0.06	4	<8	1	8
E5-15	July	Ytre-Sandviken	Influent	Enterococcus faecium	<1	<0.5	<0.5	<1	4	2	<1	0.12	<0.5	<8	<0.5	<4
E5-16	July	Ytre-Sandviken	Influent	Enterococcus faecium	<1	<0.5	<0.5	<1	4	2	<1	0.12	<0.5	<8	<0.5	<4
E5-17	July	Ytre-Sandviken	Influent	Enterococcus faecium	<1	<0.5	4	<1	1	2	2	0.12	2	<8	2	<4
E5-18	July	Ytre-Sandviken	Influent	Enterococcus faecium	<1	<0.5	1	<1	2	2	<1	0.12	2	<8	1	8
E5-19	July	Ytre-Sandviken	Influent	Enterococcus faecium	<1	<0.5	4	<1	2	2	2	0.06	2	<8	1	<4
E5-20	July	Ytre-Sandviken	Influent	Enterococcus faecium	<1	<0.5	1	<1	4	4	2	0.06	4	<8	2	8
E5-21	July	Ytre-Sandviken	Influent	Enterococcus faecium	<1	<0.5	4	<1	4	1	8	0.06	2	<8	1	8
E5-22	July	Ytre-Sandviken	Influent	Enterococcus faecium	<1	<0.5	<0.5	<1	4	4	2	0.12	4	<8	2	8
E5-23	July	Ytre-Sandviken	Influent	Enterococcus faecium	<1	<0.5	2	<1	4	2	4	0.12	2	<8	1	8
E5-24	July	Ytre-Sandviken	Influent	Enterococcus faecium	<1	<0.5	2	64	2	4	>128	0.12	2	<8	1	8
E5-27	July	Ytre-Sandviken	Influent	Enterococcus faecium	<1	<0.5	4	<1	2	2	<1	0.12	2	<8	1	8
E5-29	July	Ytre-Sandviken	Influent	Enterococcus faecium	<1	<0.5	2	<1	2	1	<1	0.06	1	<8	<0.5	<4
E5-30	July	Ytre-Sandviken	Influent	Enterococcus faecium	<1	<0.5	1	<1	4	4	2	0.06	2	<8	2	8
E5-33	July	Ytre-Sandviken	Effluent	Enterococcus faecium	<1	<0.5	<0.5	<1	4	4	<1	0.06	2	<8	4	8
E5-35	July	Ytre-Sandviken	Effluent	Enterococcus faecium	<1	<0.5	2	<1	4	1	8	0.12	2	<8	<0.5	8
E5-37	July	Ytre-Sandviken	Effluent	Enterococcus faecium	<1	<0.5	4	64	4	1	<1	0.06	2	<8	1	8
E5-38	July	Ytre-Sandviken	Effluent	Enterococcus faecium	<1	<0.5	1	<1	2	1	4	0.06	2	<8	2	8
E5-39	July	Ytre-Sandviken	Effluent	Enterococcus faecium	<1	<0.5	2	<1	2	0.25	<1	0.06	2	<8	<0.5	<4
E5-40	July	Ytre-Sandviken	Effluent	Enterococcus faecalis	<1	<0.5	8	<1	1	1	2	0.06	2	<8	1	8
E5-41	July	Ytre-Sandviken	Effluent	Enterococcus faecium	<1	<0.5	4	<1	1	2	2	0.06	2	<8	2	<4
E5-42	July	Ytre-Sandviken	Effluent	Enterococcus faecium	<1	<0.5	<0.5	<1	2	4	8	0.06	2	<8	<0.5	8
E5-43	July	Ytre-Sandviken	Effluent	Enterococcus faecalis	<1	<0.5	8	<1	0.5	0.5	2	0.06	2	<8	1	<4
E5-44	July	Ytre-Sandviken	Effluent	Enterococcus faecium	<1	<0.5	4	64	2	4	>128	0.25	2	<8	1	8
E5-45	July	Ytre-Sandviken	Effluent	Enterococcus faecium	<1	<0.5	2	<1	1	2	<1	<0.03	1	<8	<0.5	<4
E5-48	July	Ytre-Sandviken	Effluent	Enterococcus faecium	<1	<0.5	2	<1	1	1	8	0.06	2	<8	2	8
E5-49	July	Ytre-Sandviken	Effluent	Enterococcus faecium	<1	<0.5	<0.5	<1	4	2	<1	0.06	2	<8	4	8
E5-50	July	Ytre-Sandviken	Effluent	Enterococcus faecium	<1	<0.5	2	<1	1	2	<1	<0.03	1	<8	<0.5	<4
E5-53	July	Flesland	Influent	Enterococcus faecium	<1	<0.5	4	<1	2	0.5	<1	<0.03	1	<8	2	8
E5-54	July	Flesland	Influent	Enterococcus faecium	<1	<0.5	<0.5	<1	4	2	<1	0.25	2	<8	<0.5	8
E5-55	July	Flesland	Influent	Enterococcus durans	<1	<0.5	4	<1	0.5	0.25	<1	0.12	2	<8	<0.5	<4
E5-56	July	Flesland	Influent	Enterococcus faecium	<1	<0.5	<0.5	<1	4	4	<1	0.12	2	<8	1	8
E5-58	July	Flesland	Influent	Enterococcus durans	<1	<0.5	4	<1	0.5	0.25	<1	0.12	2	<8	<0.5	<4
E5-60	July	Flesland	Influent	Enterococcus faecium	<1	<0.5	<0.5	<1	1	1	<1	<0.03	2	<8	1	8
E5-61	July	Flesland	Influent	Enterococcus faecium	<1	<0.5	4	<1	2	1	32	0.12	4	<8	<0.5	8
E5-62	July	Flesland	Influent	Enterococcus faecium	<1	<0.5	1	<1	4	4	2	0.06	2	<8	2	8
E5-63	July	Flesland	Influent	Enterococcus faecium	<1	<0.5	4	<1	<0.25	1	8	0.12	2	<8	<0.5	8
E5-64	July	Flesland	Influent	Enterococcus faecium	<1	<0.5	4	<1	4	2	<1	0.12	4	<8	2	8
E5-65	July	Flesland	Influent	Enterococcus faecium	<1	<0.5	4	<1	2	2	<1	0.12	2	<8	1	8
E5-66	July	Flesland	Influent	Enterococcus faecium	<1	<0.5	2	<1	2	1	<1	0.06	2	<8	1	8
E5-67	July	Flesland	Influent	Enterococcus faecium	2	<0.5	4	<1	<0.25	4	4	0.12	1	<8	<0.5	8
E5-69	July	Flesland	Influent	Enterococcus faecium	<1	<0.5	<0.5	<1	2	4	8	0.12	2	<8	<0.5	<4
E5-70	July	Flesland	Influent	Enterococcus faecium	<1	<0.5	4	<1	4	1	<1	0.06	2	<8	2	8
E5-72	July	Flesland	Influent	Enterococcus faecium	<1	<0.5	<0.5	<1	4	1	<1	0.12	1	<8	<0.5	8
E5-73	July	Flesland	Influent	Enterococcus faecium	<1	<0.5	4	<1	4	2	2	0.06	2	<8	1	8
E5-74	July	Flesland	Influent	Enterococcus faecium	<1	<0.5	2	<1	2	1	<1	<0.03	1	<8	1	<4
E5-75	July	Flesland	Influent	Enterococcus faecium	<1	<0.5	2	<1	4	1	<1	<0.03	2	<8	<0.5	8
E5-76	July	Flesland	Influent	Enterococcus faecium	<1	<0.5	2	<1	2	1	<1	<0.03	1	<8	<0.5	<4
E5-77	July	Flesland	Influent	Enterococcus faecium	<1	<0.5	<0.5	<1	4	2	2	<0.03	1	<8	<0.5	<4
E5-78	July	Flesland	Influent	Enterococcus faecium	<1	<0.5	<0.5	<1	1	1	<1	<0.03	1	<8	1	8
E5-79	July	Flesland	Influent	Enterococcus faecium	4	<0.5	4	<1	4	8	4	0.12	4	<8	1	8
E5-80	July	Flesland	Influent	Enterococcus faecium	<1	<0.5	4	128	4	0.5	16	0.25	4	<8	<0.5	8
E5-81	July	Flesland	Influent	Enterococcus faecium	<1	<0.5	<0.5	<1	4	1	<1	0.12	1	<8	<0.5	<4
E5-82	July	Flesland	Effluent	Enterococcus faecium	<1	<0.5	4	<1	4	1	8	0.06	4	<8	1	8
E5-83	July	Flesland	Effluent	Enterococcus faecium	<1	<0.5	2	<1	4	1	4	0.12	2	<8	2	8
E5-84	July	Flesland	Effluent	Enterococcus faecium	<1	<0.5	2	<1	1	2	<1	0.06	1	<8	1	<4
E5-85	July	Flesland	Effluent	Enterococcus faecium	<1	<0.5	4	<1	2	1	<1	0.06	2	<8	1	<4
E5-86	July	Flesland	Effluent	Enterococcus faecium	2	<0.5	1	32	4	8	4	0.12	2	<8	1	<4
E5-87	July	Flesland	Effluent	Enterococcus faecium	<1	<0.5	<0.5	<1	2	4	4	0.06	2	<8	1	<4
E5-88	July	Flesland	Effluent	Enterococcus faecium	<1	<0.5	<0.5	<1	2	2	1	0.12	4	<8	<0.5	<4
E5-89	July	Flesland	Effluent	Enterococcus faecium	<1	<0.5	2	<1	2	1	<1	0.12	2	<8	<0.5	<4
E5-90	July	Flesland	Effluent	Enterococcus faecium	<1	<0.5	2	<1	2	0.5	4	0.12	2	<8	1	<4
E5-91	July	Flesland	Effluent	Enterococcus faecium	<1	<0.5	1	<1	4	4	2	0.06	4	<8	2	8
E5-92	July	Flesland	Effluent	Enterococcus faecium	<1	<0.5	4	<1	2	2	<1	0.06	2	<8	1	8
E5-93	July	Flesland	Effluent	Enterococcus faecium	<1	<0.5	4	<1	4	1	8	0.06	4	<8	1	8
E5-95	July	Flesland	Effluent	Enterococcus faecium	<1	<0.5	<0.5	32	4	2	<1	0.06	2	<8	1	8
E5-96	July	Flesland	Effluent	Enterococcus faecium	<1	<0.5	2	<1	1	0.5	<1	0.25	2	<8	<0.5	<4
E5-97	July	Flesland	Effluent	Enterococcus faecium	<1	<0.5	4	<1	8	1	4	0.06	4	<8	1	8
E5-98	July	Flesland	Effluent	Enterococcus faecium	<1	<0.5	<0.5	<1	2	2	<1	0.06	2	<8	<0.5	8
E5-99	July	Flesland	Effluent	Enterococcus faecium	<1	<0.5	<0.5	<1	4	2	<1	0.12	2	<8	<0.5	8
E5-100	July	Flesland	Effluent	Enterococcus faecium	<1	<0.5	1	<1	4	>16	>128	0.06	2	>1024	>64	32
E5-101	July	Flesland	Effluent	Enterococcus faecium	<1	<0.5	<0.5	<1	4	4	<1	0.12	2	<8	<0.5	8
E5-103	July	Kvernevik	Influent	Enterococcus faecalis	2	<0.5	8	64	0.5	0.5	<1	0.12	2	<8	1	<4
E5-105	July	Kvernevik	Influent	Enterococcus faecium	<1	<0.5	4	<1	0.5	1	<1	0.12	2	<8	<0.5	<4
E5-106	July	Kvernevik	Influent	Enterococcus faecium	<1	<0.5	2	<1	4	2	2	0.06	2	<8	<0.5	<4
E5-107	July	Kvernevik	Influent	Enterococcus faecium	<1	<0.5	2	<1	1	4	2	0.12	2	<8	<0.5	8
E5-108	July	Kvernevik	Influent	Enterococcus faecium	<1	<0.5	<0.5	<1	2	2	2	0.25	2	<8	<0.5	<4
E5-109	July	Kvernevik	Influent	Enterococcus faecium	<1	<0.5	2	<1	4	2	1	0.06	2	<8	<0.5	8
E5-110	July	Kvernevik	Influent	Enterococcus faecium	<1	<0.5	1	<1	2	1	8	0.12	2	<8	<0.5	<4
E5-111	July	Kvernevik	Influent	Enterococcus faecium	4	<0.5	4	<1	4	4	2	0.12	2	<8	<0.5	8
E5-112	July	Kvernevik	Influent	Enterococcus faecium	2	<0.5	4	<1	4	2	<1	0.06	2	<8	1	<4
E5-114	July	Kvernevik	Influent	Enterococcus faecium	<1	<0.5	8	<1	1	1	<1	0.12	2	32	1	8
E5-115	July	Kvernevik	Influent	Enterococcus faecium	<1	<0.5	<0.5	<1	4	4	2	0.06	2	<8	2	8
E5-116	July	Kvernevik	Influent	Enterococcus faecium	<1	<0.5	1	<1	1	4	4	0.25	2	<8	<0.5	8
E5-117	July	Kvernevik	Influent	Enterococcus faecium	<1	<0.5	4	<1	2	2	<1	0.12	4	<8	4	8
E5-118	July	Kvernevik	Influent	Enterococcus faecium	2	<0.5	<0.5	32	4	1	4	0.12	1	<8	4	<4
E5-119	July	Kvernevik	Influent	Enterococcus faecium	<1	<0.5	1	<1	4	1	16	<0.03	2	<8	1	8
E5-120	July	Kvernevik	Influent	Enterococcus faecium	<1	<0.5	1	<1	2	0.25	16	0.06	2	<8	1	8
E5-122	July	Kvernevik	Influent	Enterococcus faecium	<1	<0.5	4	<1	4	2	<1	0.12	2	<8	1	8
E5-124	July	Kvernevik	Influent	Enterococcus faecium	<1	<0.5	4	<1	8	1	2	0.06	2	<8	1	8
E5-125	July	Kvernevik	Influent	Enterococcus faecium	<1	<0.5	2	<1	2	2	4	0.12	2	<8	1	8
E5-127	July	Kvernevik	Influent	Enterococcus faecium	<1	<0.5	4	<1	2	1	2	0.06	2	<8	1	8
E5-128	July	Kvernevik	Influent	Enterococcus faecium	<1	<0.5	1	<1	4	2	8	0.06	2	<8	2	<4
E5-129	July	Kvernevik	Influent	Enterococcus faecium	<1	<0.5	1	<1	2	1	4	<0.03	2	<8	2	<4
E5-130	July	Kvernevik	Influent	Enterococcus faecium	<1	<0.5	4	<1	4	2	4	0.25	4	<8	<0.5	8
E5-131	July	Kvernevik	Influent	Enterococcus faecium	<1	<0.5	4	<1	8	2	8	0.12	4	<8	2	8
E5-132	July	Kvernevik	Effluent	Enterococcus faecium	<1	<0.5	1	<1	4	4	2	0.06	2	<8	1	8
E5-133	July	Kvernevik	Effluent	Enterococcus hirae	<1	<0.5	2	<1	2	0.25	<1	0.25	2	<8	<0.5	<4
E5-134	July	Kvernevik	Effluent	Enterococcus faecium	<1	<0.5	1	<1	4	4	4	0.12	2	<8	1	8
E5-137	July	Kvernevik	Effluent	Enterococcus faecalis	<1	<0.5	8	<1	0.5	0.5	<1	0.06	2	<8	1	<4
E5-138	July	Kvernevik	Effluent	Enterococcus faecium	<1	<0.5	<0.5	<1	4	4	2	0.12	2	<8	2	8
E5-139	July	Kvernevik	Effluent	Enterococcus faecium	2	<0.5	2	<1	2	2	2	0.06	2	<8	<0.5	8
E5-140	July	Kvernevik	Effluent	Enterococcus faecium	<1	<0.5	4	<1	2	1	2	0.06	2	<8	1	8
E5-141	July	Kvernevik	Effluent	Enterococcus faecium	<1	<0.5	4	<1	2	1	2	0.06	2	<8	1	8
E5-142	July	Kvernevik	Effluent	Enterococcus faecium	<1	<0.5	1	<1	4	0.25	16	0.06	2	<8	1	8
E5-143	July	Kvernevik	Effluent	Enterococcus faecium	<1	<0.5	4	<1	4	1	2	0.12	2	<8	<0.5	<4
E5-144	July	Kvernevik	Effluent	Enterococcus faecium	<1	<0.5	2	64	1	0.5	4	0.25	2	<8	4	8
E5-145	July	Kvernevik	Effluent	Enterococcus faecium	<1	<0.5	1	32	4	4	4	0.12	2	16	1	8
E5-146	July	Kvernevik	Effluent	Enterococcus faecium	<1	<0.5	<0.5	<1	2	0.25	<1	0.06	1	<8	<0.5	<4
E5-147	July	Kvernevik	Effluent	Enterococcus faecium	<1	<0.5	1	<1	4	4	4	0.12	4	<8	1	8
E5-150	July	Kvernevik	Effluent	Enterococcus faecium	2	<0.5	2	<1	2	4	4	0.06	2	<8	<0.5	8
E5-151	July	Kvernevik	Effluent	Enterococcus faecium	2	<0.5	2	<1	<0.25	4	8	0.12	1	<8	<0.5	8
E5-152	July	Kvernevik	Effluent	Enterococcus faecium	<1	<0.5	1	<1	4	4	4	0.12	2	<8	1	<4
E5-153	July	Kvernevik	Effluent	Enterococcus faecium	<1	<0.5	1	<1	4	4	8	0.12	2	<8	1	<4
E5-154	July	Kvernevik	Effluent	Enterococcus faecium	2	<0.5	<0.5	32	4	1	4	0.06	2	<8	4	<4
E5-155	July	Kvernevik	Effluent	Enterococcus faecium	4	<0.5	8	<1	4	1	>128	<0.03	2	16	1	8
E5-156	July	Kvernevik	Effluent	Enterococcus faecium	2	<0.5	4	<1	2	1	4	0.25	2	<8	1	8
E5-157	July	Kvernevik	Effluent	Enterococcus faecium	<1	<0.5	1	<1	4	0.5	8	0.06	2	<8	1	<4
E5-159	July	Kvernevik	Effluent	Enterococcus faecium	<1	<0.5	1	<1	4	4	<1	0.06	2	<8	4	8
E5-160	July	Kvernevik	Effluent	Enterococcus faecium	<1	<0.5	1	<1	4	1	4	<0.03	2	<8	2	<4
E5-161	July	Kvernevik	Effluent	Enterococcus faecium	<1	<0.5	<0.5	<1	4	4	4	0.25	2	<8	<0.5	8
E5-162	July	Knappen	Influent	Enterococcus faecium	<1	<0.5	4	>128	2	2	4	0.12	2	<8	1	32
E5-163	July	Knappen	Influent	Enterococcus faecium	2	<0.5	1	<1	2	4	8	0.06	2	16	<0.5	8
E5-164	July	Knappen	Influent	Enterococcus faecium	<1	<0.5	<0.5	<1	4	2	<1	0.06	2	<8	1	8
E5-165	July	Knappen	Influent	Enterococcus faecium	<1	<0.5	4	<1	2	1	2	0.06	2	<8	1	8
E5-166	July	Knappen	Influent	Enterococcus faecium	<1	<0.5	2	<1	4	0.5	2	0.06	2	<8	<0.5	8
E5-167	July	Knappen	Influent	Enterococcus faecium	<1	<0.5	<0.5	<1	4	4	2	0.06	4	<8	2	8
E5-168	July	Knappen	Influent	Enterococcus faecium	2	<0.5	1	<1	2	4	2	0.06	2	<8	1	8
E5-169	July	Knappen	Influent	Enterococcus faecium	<1	<0.5	1	<1	4	4	2	0.06	2	<8	2	8
E5-171	July	Knappen	Influent	Enterococcus faecium	<1	<0.5	4	<1	2	0.5	<1	0.06	2	<8	<0.5	8
E5-172	July	Knappen	Influent	Enterococcus faecium	<1	<0.5	4	128	4	4	4	0.06	2	<8	<0.5	<4
E5-173	July	Knappen	Influent	Enterococcus faecium	<1	<0.5	4	<1	4	1	<1	0.06	2	<8	2	8
E5-174	July	Knappen	Influent	Enterococcus faecium	<1	<0.5	4	<1	2	1	2	0.06	2	<8	1	8
E5-175	July	Knappen	Influent	Enterococcus faecium	<1	<0.5	1	128	4	4	4	0.12	2	<8	<0.5	8
E5-176	July	Knappen	Influent	Enterococcus faecium	<1	<0.5	4	<1	2	1	<1	0.06	4	<8	<0.5	8
E5-177	July	Knappen	Influent	Enterococcus faecium	<1	<0.5	1	<1	4	2	8	<0.03	2	<8	2	<4
E5-179	July	Knappen	Influent	Enterococcus faecium	<1	<0.5	4	<1	2	1	<1	0.12	2	<8	1	8
E5-180	July	Knappen	Influent	Enterococcus faecium	<1	<0.5	2	<1	4	1	4	0.06	2	<8	<0.5	8
E5-181	July	Knappen	Influent	Enterococcus faecium	<1	<0.5	2	<1	4	1	8	0.25	2	<8	<0.5	8
E5-182	July	Knappen	Influent	Enterococcus faecium	<1	<0.5	2	<1	2	1	8	0.12	4	<8	2	8
E5-183	July	Knappen	Influent	Enterococcus faecium	<1	<0.5	4	<1	4	1	<1	<0.03	2	<8	<0.5	8
E5-184	July	Knappen	Influent	Enterococcus faecium	<1	<0.5	4	<1	4	1	<1	0.06	2	<8	2	8
E5-185	July	Knappen	Influent	Enterococcus faecium	<1	<0.5	2	<1	2	0.5	2	0.06	2	<8	<0.5	8
E5-186	July	Knappen	Influent	Enterococcus faecium	4	<0.5	4	<1	2	4	4	0.12	2	<8	1	8
E5-187	July	Knappen	Influent	Enterococcus faecium	<1	<0.5	2	<1	2	1	2	0.06	2	<8	<0.5	8
E5-188	July	Knappen	Influent	Enterococcus faecium	<1	<0.5	<0.5	<1	2	1	4	0.25	4	<8	1	<4
E5-189	July	Knappen	Influent	Enterococcus faecium	<1	<0.5	4	<1	4	0.5	4	0.06	2	<8	<0.5	8
E5-190	July	Knappen	Influent	Enterococcus faecium	<1	<0.5	<0.5	<1	4	4	4	0.06	2	<8	<0.5	8
E5-191	July	Knappen	Influent	Enterococcus faecium	<1	<0.5	<0.5	32	2	4	4	0.06	2	<8	1	8
E5-192	July	Knappen	Effluent	Enterococcus faecium	<1	<0.5	2	<1	4	1	4	<0.03	2	<8	<0.5	8
E5-193	July	Knappen	Effluent	Enterococcus faecium	<1	<0.5	4	<1	4	2	8	0.06	4	<8	1	8
E5-194	July	Knappen	Effluent	Enterococcus faecium	<1	<0.5	4	<1	8	2	4	0.06	4	<8	1	8
E5-197	July	Holen	Influent	Enterococcus faecalis	<1	<0.5	4	<1	2	0.25	<1	0.06	1	<8	2	8
E5-199	July	Holen	Influent	Enterococcus faecium	<1	<0.5	4	<1	4	2	<1	0.12	4	<8	2	8
E5-201	July	Holen	Influent	Enterococcus faecium	2	<0.5	1	<1	2	4	4	0.06	2	<8	1	8
E5-202	July	Holen	Influent	Enterococcus faecium	<1	<0.5	4	<1	2	1	<1	0.12	2	<8	2	8
E5-203	July	Holen	Influent	Enterococcus faecium	<1	<0.5	<0.5	<1	4	4	8	0.12	2	<8	<0.5	8
E5-204	July	Holen	Influent	Enterococcus faecium	<1	<0.5	<0.5	<1	4	4	4	0.06	2	<8	<0.5	8
E5-207	July	Holen	Influent	Enterococcus faecium	<1	<0.5	2	<1	4	2	4	<0.03	2	<8	<0.5	8
E5-208	July	Holen	Influent	Enterococcus faecium	<1	<0.5	<0.5	<1	2	4	4	<0.03	2	<8	1	<4
E5-209	July	Holen	Influent	Enterococcus faecium	2	<0.5	<0.5	<1	2	8	4	<0.03	2	<8	<0.5	8
E5-210	July	Holen	Influent	Enterococcus faecium	<1	<0.5	4	<1	2	2	16	0.06	4	<8	<0.5	8
E5-212	July	Holen	Influent	Enterococcus faecium	<1	<0.5	<0.5	<1	4	2	4	0.12	2	<8	<0.5	8
E5-213	July	Holen	Influent	Enterococcus faecium	<1	<0.5	4	<1	2	2	<1	0.12	2	<8	1	8
E5-214	July	Holen	Influent	Enterococcus faecium	<1	<0.5	<0.5	<1	2	2	1	0.06	2	<8	<0.5	<4
E5-215	July	Holen	Influent	Enterococcus faecium	<1	<0.5	4	<1	2	1	16	<0.03	2	<8	2	8
E5-216	July	Holen	Influent	Enterococcus faecium	<1	<0.5	4	<1	2	2	<1	0.12	2	<8	1	8
E5-217	July	Holen	Influent	Enterococcus faecium	<1	<0.5	1	<1	4	4	2	0.06	2	<8	1	8
E5-218	July	Holen	Influent	Enterococcus faecium	<1	<0.5	4	<1	4	2	8	0.12	4	<8	1	8
E5-219	July	Holen	Influent	Enterococcus faecium	<1	<0.5	2	<1	2	1	2	0.06	2	<8	<0.5	8
E5-220	July	Holen	Influent	Enterococcus faecium	<1	<0.5	2	<1	2	1	<1	0.12	2	<8	1	8
E5-221	July	Holen	Influent	Enterococcus faecium	<1	<0.5	1	<1	4	4	4	0.25	2	<8	1	8
E5-222	July	Holen	Influent	Enterococcus faecium	<1	<0.5	4	<1	4	2	<1	0.12	4	<8	2	8
E5-223	July	Holen	Influent	Enterococcus faecium	<1	<0.5	4	<1	4	2	8	0.06	4	<8	1	8
E5-224	July	Holen	Influent	Enterococcus faecium	<1	<0.5	4	<1	4	1	<1	0.06	2	<8	1	8
E5-225	July	Holen	Influent	Enterococcus faecium	<1	<0.5	2	<1	2	1	<1	0.06	2	<8	1	8
E5-226	July	Holen	Influent	Enterococcus faecium	<1	<0.5	4	<1	4	1	4	0.06	4	<8	1	8
E5-227	July	Holen	Effluent	Enterococcus faecium	<1	<0.5	2	<1	2	0.25	16	0.06	2	<8	1	8
E5-229	July	Holen	Effluent	Enterococcus faecium	<1	<0.5	4	<1	2	1	<1	0.12	2	<8	2	8
E5-230	July	Holen	Effluent	Enterococcus faecium	<1	<0.5	4	<1	2	1	<1	0.06	2	<8	<0.5	8
E5-231	July	Holen	Effluent	Enterococcus faecium	<1	<0.5	2	<1	2	<0.12	8	<0.03	2	<8	1	<4
E5-232	July	Holen	Effluent	Enterococcus faecium	<1	<0.5	4	64	1	1	<1	0.12	2	<8	1	<4
E5-235	July	Holen	Effluent	Enterococcus casseliflavus	4	<0.5	<0.5	<1	<0.25	0.5	<1	0.06	1	<8	<0.5	<4
E5-236	July	Holen	Effluent	Enterococcus faecium	2	<0.5	1	<1	2	1	4	<0.03	2	<8	2	<4
E5-239	July	Holen	Effluent	Enterococcus casseliflavus	2	<0.5	<0.5	<1	<0.25	0.25	<1	<0.03	1	<8	<0.5	<4
E5-241	July	Holen	Effluent	Enterococcus faecium	<1	<0.5	2	<1	4	0.5	8	<0.03	2	<8	1	<4
Legend: STP (sewage treatment plant), VAN (vancomycin), TEC (teicoplanin), SYN (quinupristin / dalfopristin), TET(tetracycline), DAP (daptomycin), CIP (ciprofloxacin), ERY (erythromycin), TGC (tigecycline), LZD (linezolid), GEN (gentamicin), AMP (ampicillin), and CHL (chloramphenicol).
