# Supplementary material for: Multidrug‐resistant Enterococcus faecium strains enter the Norwegian marine environment through treated sewage
Source: Microbiologyopen. 2024 Mar 5;13(2):e1397. doi: 10.1002/mbo3.1397 (PMC10913173; doi:10.1002/mbo3.1397)
Supplement: Supplementary file 3 — Supporting information. [file MBO3-13-e1397-s003.xlsx]

## Sheet: Supplementary Table S3
Supplementary Table S3: List of strains used for constructing the phylogenetic tree.
Strain	Clade	Accession number	Clonal Complex (CC)	Reference
15-307-1	A1	GCA_002973755.2	CC17	Daza et al., 2022
AALTL	A1	GCA_002880635.1	CC17	Daza et al., 2022
ATCC700221	A1	GCA_001594345.1	CC17	Daza et al., 2022
Aus0004	A1	GCA_000250945.1	CC17	Daza et al., 2022
E232	A1	GCA_002777275.1	CC17	Daza et al., 2022
E39	A1	GCA_001635875.1	CC17	Daza et al., 2022
E745	A1	GCA_001750885.1	CC17	Daza et al., 2022
KUHS13	A1	GCA_009938285.1	CC17	Daza et al., 2022
LAC7-2	A1	GCA_009036045.1	CC17	Daza et al., 2022
VB3240	A1	GCA_005576735.1	CC17	Daza et al., 2022
VRE3389	A1	GCA_015999405.1	CC17	Daza et al., 2022
116	A2	GCA_018279145.1	CC32	Daza et al., 2022
3012STDY6244127	A2	GCA_900683475.1	CC32	Daza et al., 2022
NCTC7174	A2	GCA_900637035.1	CC5	Daza et al., 2022
64/3	A2	GCA_001298485.1	CC32	Daza et al., 2022
18-465	A2	GCA_018516845.1	CC5	Daza et al., 2022
DMEA02	B	GCA_008330605.1	CC94	Daza et al., 2022
DT1-1	B	GCA_011745645.1	CC94	Daza et al., 2022
FS86	B	GCA_013201055.1	CC94	Daza et al., 2022
Gr17	B	GCA_003711605.1	CC94	Daza et al., 2022
T110	B	GCA_000737555.1	CC117	Daza et al., 2022
TK-P5D	B	GCA_015377765.1	CC117	Daza et al., 2022
E4-79	-	JAPMLK000000000	CC17	Unpublished
E4-112	-	JAPRGL000000000	CC17	Unpublished
E4-163	-	JAPRGH000000000	CC17	Unpublished
E4-182	-	JAPRGG000000000	CC17	Unpublished
E4-220	-	JAPRGE000000000	CC17	Unpublished
E5-24	-	JAPRGC000000000	CC17	Unpublished
E5-100	-	JAPRFZ000000000	CC17	Unpublished
E5-118	-	JAPRFW000000000	CC17	Unpublished
E5-168	-	JAPRFU000000000	CC17	Unpublished
E5-175	-	JAPRFT000000000	CC17	Unpublished
Reference strain for clade A1: ATCC700221 Reference strain for clade A2: NCTC7174
"-" clades for our strains were determined following the phylogenetic analysis and hence are not shown here.
