# Supplementary material for: Multidrug‐resistant Enterococcus faecium strains enter the Norwegian marine environment through treated sewage
Source: Microbiologyopen. 2024 Mar 5;13(2):e1397. doi: 10.1002/mbo3.1397 (PMC10913173; doi:10.1002/mbo3.1397)
Supplement: Supplementary file 4 — Supporting information. [file MBO3-13-e1397-s002.xlsx]

## Sheet: Supplementary Table S4
Supplementary Table S4: Assembly statistics of the draft genomes of 25 sequenced Enterococcus spp. strains obtained from sewage.
Strain	ST	CC	Species	Accession number	Genome size (bp)	No of contigs (> 500 bp)	Largest contig	N50	GC content (in %)	tRNA genes	No. of CDS (total)
E4-79	32	CC17	Enterococcus faecium	JAPMLK000000000	2,581,621	43	306.435	158.585	37.9	61	2.443
E4-85	2315	-	Enterococcus faecium	JAPMLJ000000000	2,775,919	19	1,308,890	450.76	37.9	59	2.632
E4-112	789	CC17	Enterococcus faecium	JAPRGL000000000	2,660,310	149	164.085	42.484	37.8	59	2.587
E4-150	-	-	Enterococcus faecium	JAPRGK000000000	2,718,300	47	426.071	180.684	37.9	60	2.582
E4-152	1240	-	Enterococcus faecium	JAPRGJ000000000	2,487,893	74	193.338	65.836	38.2	59	2.341
E4-162	-	-	Enterococcus faecium	JAPRGI000000000	2,521,867	98	192.915	68.947	38.1	61	2.409
E4-163	32	CC17	Enterococcus faecium	JAPRGH000000000	2,580,589	42	306.435	138.619	37.9	61	2.439
E4-182	22	CC17	Enterococcus faecium	JAPRGG000000000	2,585,482	51	250.647	183.359	38.0	61	2.467
E4-185	583	-	Enterococcus lactis	JAPMLI000000000	3,046,774	190	778.425	120.672	38.1	63	3.002
E4-208	822	CC60	Enterococcus faecium	JAPRGF000000000	2,521,523	79	185.967	88.077	38.0	60	2.404
E4-220	32	CC17	Enterococcus faecium	JAPRGE000000000	2,464,309	21	718.397	274.231	38.1	59	2.324
E4-223	127	-	Enterococcus faecium	JAPMLH000000000	2,755,844	25	543.247	266.771	37.9	62	2.649
E5-9	94	CC94	Enterococcus lactis	JAPRGD000000000	2,548,244	66	226.832	112.78	38.6	60	2.434
E5-24	907	CC17	Enterococcus faecium	JAPRGC000000000	2,656,021	36	634.48	191.639	38.0	61	2.544
E5-37	639	-	Enterococcus faecium	JAPMLG000000000	2,601,359	39	329.989	218.963	38.0	62	2.466
E5-79	696	-	Enterococcus faecium	JAPRGB000000000	2,507,203	66	281.392	101.852	38.0	60	2.389
E5-80	854	CC94	Enterococcus lactis	JAPRGA000000000	2,522,455	50	205.045	112.767	38.4	60	2.392
E5-100	117	CC17	Enterococcus faecium	JAPRFZ000000000	2,936,296	157	145.865	47.042	37.6	62	2.944
E5-103	227	-	Enterococcus faecalis	JAPRFY000000000	2,890,598	31	803.788	233.337	37.5	54	2.766
E5-112	2201	-	Enterococcus faecium	JAPRFX000000000	2,643,188	12	1,393,020	1,393,020	37.9	60	2.49
E5-118	123	CC17	Enterococcus faecium	JAPRFW000000000	2,596,010	73	192.312	81.672	37.8	61	2.46
E5-162	328	-	Enterococcus lactis	JAPRFV000000000	2,953,381	47	433.633	201.729	37.9	63	2.851
E5-168	123	CC17	Enterococcus faecium	JAPRFU000000000	2,596,075	72	192.312	87.675	37.8	62	2.459
E5-175	32	CC17	Enterococcus faecium	JAPRFT000000000	2,469,340	32	413.715	203.874	38.0	60	2.323
E5-209	971	-	Enterococcus faecium	JAPRFS000000000	2,402,992	52	190.429	95.813	38.1	59	2.292
ST: sequence type; CC: clonal complex. Both ST and clonal complex were determined using PubMLST.
"-" not detected
