# Supplementary material for: Multidrug‐resistant Enterococcus faecium strains enter the Norwegian marine environment through treated sewage
Source: Microbiologyopen. 2024 Mar 5;13(2):e1397. doi: 10.1002/mbo3.1397 (PMC10913173; doi:10.1002/mbo3.1397)
Supplement: Supplementary file 5 — Supporting information. [file MBO3-13-e1397-s005.xlsx]

## Sheet: Supplementary Table S5
Supplementary Table S5: List of detected virulence genes in the draft genomes of the 25 sequenced Enterococcus spp. strains.
VFclass	Virulence factors	Related genes	E4-79	E4-85	E4-112	E4-150	E4-152	E4-162	E4-163	E4-182	E4-185	E4-208	E4-220	E4-223	E5-9	E5-24	E5-37	E5-79	E5-80	E5-100	E5-103	E5-112	E5-118	E5-162	E5-168	E5-175	E5-209
Adherence	AS	Undetermined	-	-	-	-	-	-	-	-	-	-	-	-	-	-	-	-	-	-	-	-	-	-	-	-	-
		Undetermined	-	-	-	-	-	-	-	-	-	-	-	-	-	-	-	-	-	-	-	-	-	-	-	-	-
		asa1	-	-	-	-	-	-	-	-	-	-	-	-	-	-	-	-	-	-	-	-	-	-	-	-	-
		prgB/asc10	-	-	-	-	-	-	-	-	-	-	-	-	-	-	-	-	-	-	+	-	-	-	-	-	-
	Ace	ace	-	-	-	-	-	-	-	-	-	-	-	-	-	-	-	-	-	-	+	-	-	-	-	-	-
	Acm	acm	+	+	+	-	+	-	+	+	+	+	+	-	+	+	-	+	+	+	-	+	+	+	+	+	+
	Ebp pili	ebpA	+	+	+	+	+	+	+	+	+	-	+	+	-	+	+	-	-	+	+	+	+	+	+	+	-
		ebpB	+	+	+	+	+	+	+	+	+	-	+	+	-	+	+	+	-	+	+	+	+	+	+	-	-
		ebpC	+	+	+	+	+	+	+	+	+	-	+	+	-	+	+	+	-	+	+	+	+	+	+	-	-
		srtC	+	+	+	+	+	+	+	+	+	+	+	+	-	+	+	+	-	+	+	+	+	+	+	+	-
	EcbA	ecbA	-	-	-	-	-	-	-	-	-	-	-	-	-	+	-	-	-	+	-	-	-	+	-	-	-
	EfaA	efaA	+	+	+	+	+	+	+	+	+	+	+	+	+	+	+	+	+	+	+	+	+	+	+	+	+
	Esp	esp	-	-	-	-	-	-	-	-	-	-	-	-	-	-	-	-	-	-	-	-	-	-	-	-	-
	Scm	scm	+	-	+	-	-	-	+	-	-	-	-	-	-	+	-	-	-	-	-	-	-	-	-	-	-
	SgrA	sgrA	-	-	+	+	-	-	-	-	-	-	-	-	-	-	-	-	-	+	-	-	-	-	-	-	-
	Fibronectin-binding proteins (Streptococcus)	pavA	+	+	+	-	-	+	-	-	-	-	-	-	-	-	-	+	-	-	-	-	-	-	-	-	-
	GroEL (Clostridium)	groEL	-	+	-	-	-	-	-	-	-	-	-	-	-	-	-	-	-	-	-	-	-	-	-	-	-
	Listeria adhesion protein (Listeria)	lap	-	+	-	-	-	-	-	-	-	-	-	-	-	-	-	-	-	-	-	-	-	-	-	-	-
	Streptococcal lipoprotein rotamase A (Streptococcus)	slrA	-	+	-	-	-	+	+	+	+	+	+	+	-	+	+	+	-	+	-	+	+	+	+	+	+
	Streptococcal plasmin receptor/GAPDH (Streptococcus)	plr/gapA	-	+	-	-	-	-	-	-	-	-	-	-	-	-	-	-	-	-	-	-	-	-	-	-	-
Antiphagocytosis	Capsule	cpsA/uppS	+	+	+	+	+	+	+	+	+	+	+	+	+	+	+	+	+	+	+	+	+	+	+	+	+
		cpsB/cdsA	+	+	+	+	+	+	+	+	+	+	+	+	+	+	+	+	+	+	+	+	+	+	+	+	+
		cpsC	-	-	-	-	-	-	-	-	-	-	-	-	-	-	-	-	-	-	+	-	-	-	-	-	-
		cpsD	-	-	-	-	-	-	-	-	-	-	-	-	-	-	-	-	-	-	-	-	-	-	-	-	-
		cpsE	-	-	-	-	-	-	-	-	-	-	-	-	-	-	-	-	-	-	-	-	-	-	-	-	-
		cpsF	-	-	-	-	-	-	-	-	-	-	-	-	-	-	-	-	-	-	-	-	-	-	-	-	-
		cpsG	-	-	-	-	-	-	-	-	-	-	-	-	-	-	-	-	-	-	-	-	-	-	-	-	-
		cpsH	-	-	-	-	-	-	-	-	-	-	-	-	-	-	-	-	-	-	-	-	-	-	-	-	-
		cpsI	-	-	-	-	-	-	-	-	-	-	-	-	-	-	-	-	-	-	-	-	-	-	-	-	-
		cpsJ	-	-	-	-	-	-	-	-	-	-	-	-	-	-	-	-	-	-	-	-	-	-	-	-	-
		cpsK	-	-	-	-	-	-	-	-	-	-	-	-	-	-	-	-	-	-	-	-	-	-	-	-	-
	Capsular polysaccharide (Vibrio)	rmlC	-	-	-	-	-	-	-	-	-	-	-	-	-	+	-	-	-	-	-	-	-	-	-	-	-
	Capsule (Klebsiella)		-	-	-	-	-	-	-	-	-	-	-	+	-	-	+	+	+	-	-	-	-	-	-	-	+
		gnd	-	+	-	-	-	-	-	-	-	-	-	-	-	-	-	-	-	-	-	-	-	-	-	-	-
Biofilm formation	BopD	bopD	+	+	+	+	+	+	+	+	+	+	+	+	+	+	+	+	+	+	+	+	+	+	+	+	+
	Fsr locus	fsrA	-	-	-	-	-	-	-	-	-	-	-	-	-	-	-	-	-	-	+	-	-	-	-	-	-
		fsrB	-	-	-	-	-	-	-	-	-	-	-	-	-	-	-	-	-	-	+	-	-	-	-	-	-
		fsrC	-	-	-	-	-	-	-	-	-	-	-	-	-	-	-	-	-	-	+	-	-	-	-	-	-
Enzyme	Gelatinase	gelE	-	-	-	-	-	-	-	-	-	-	-	-	-	-	-	-	-	-	+	-	-	-	-	-	-
	Hyaluronidase	Undetermined	-	-	-	-	-	-	-	-	+	-	-	-	+	-	-	-	+	-	-	-	-	+	-	-	-
		Undetermined	-	-	-	-	-	-	-	-	-	-	-	-	-	-	-	-	-	-	+	-	-	-	-	-	-
	SprE	sprE	-	-	-	-	-	-	-	-	-	-	-	-	-	-	-	-	-	-	+	-	-	-	-	-	-
	Serine-threonine phosphatase (Listeria)	stp	+	+	+	+	+	+	+	+	+	+	+	+	+	+	+	+	+	+	-	+	+	+	+	+	+
	Streptococcal enolase (Streptococcus)	eno	-	+	-	-	-	-	-	-	-	-	-	-	-	-	-	-	-	-	-	-	-	-	-	-	-
Toxin	Cytolysin	cylA	-	-	-	-	-	-	-	-	-	-	-	-	-	-	-	-	-	-	-	-	-	-	-	-	-
		cylB	-	-	-	-	-	-	-	-	-	-	-	-	-	-	-	-	-	-	-	-	-	-	-	-	-
		cylI	-	-	-	-	-	-	-	-	-	-	-	-	-	-	-	-	-	-	-	-	-	-	-	-	-
		cylL-l	-	-	-	-	-	-	-	-	-	-	-	-	-	-	-	-	-	-	-	-	-	-	-	-	-
		cylL-s	-	-	-	-	-	-	-	-	-	-	-	-	-	-	-	-	-	-	-	-	-	-	-	-	-
		cylM	-	-	-	-	-	-	-	-	-	-	-	-	-	-	-	-	-	-	-	-	-	-	-	-	-
		cylR1	-	-	-	-	-	-	-	-	-	-	-	-	-	-	-	-	-	-	-	-	-	-	-	-	-
		cylR2	-	-	-	-	-	-	-	-	-	-	-	-	-	-	-	-	-	-	-	-	-	-	-	-	-
	Hemolysin (Clostridium)		-	+	-	-	-	-	-	-	-	-	-	-	-	-	-	-	-	-	-	-	-	-	-	-	-
Adherence and invasion	EF-Tu (Francisella)		-	+	-	-	-	-	-	-	-	-	-	-	-	-	-	-	-	-	-	-	-	-	-	-	-
Bile resistance	Bile-salt hydrolase (Listeria)	bsh	-	+	-	-	-	+	-	+	-	-	-	-	-	+	-	-	-	-	-	-	-	-	-	-	-
Cell surface components	Trehalose-recycling ABC transporter (Mycobacterium)	sugC	-	+	-	-	-	-	-	-	-	-	-	-	-	-	-	-	-	-	-	-	-	-	-	-	-
Immune evasion	Capsule (Staphylococcus)		-	-	-	-	-	-	-	-	-	-	+	-	-	-	-	-	-	-	+	-	-	-	-	+	-
		capL	-	-	-	-	-	-	-	-	-	-	-	-	-	+	-	-	-	+	-	-	-	+	-	-	-
	Capsule (Streptococcus)		+	+	+	+	+	+	+	+	+	+	+	+	+	+	+	+	+	+	-	+	+	+	+	+	+
		cps2K	-	-	-	+	-	-	-	-	-	+	-	-	-	-	-	-	-	-	-	-	+	-	+	-	-
		cps2L	-	+	-	-	-	-	-	-	-	-	-	-	-	-	-	-	-	-	-	-	-	-	-	-	-
		cps2T	-	+	-	-	+	-	-	-	+	-	-	-	+	-	-	-	-	-	-	-	-	-	-	-	+
		eps3	-	-	-	-	-	-	-	-	-	-	-	-	-	-	-	-	-	-	-	-	-	+	-	-	-
		hasC	-	+	-	-	-	-	-	-	-	-	-	-	-	-	-	-	-	-	-	-	-	-	-	-	-
		rgpG	-	+	+	-	+	-	-	+	-	+	+	-	-	+	+	+	-	+	-	+	+	+	+	+	+
		rmlB	-	+	-	-	-	-	-	-	-	-	-	-	-	-	-	-	-	-	-	-	-	-	-	-	-
	LPS (Brucella)	fabZ	-	+	-	-	-	-	-	-	-	-	-	-	-	-	-	-	-	-	-	-	-	-	-	-	-
	Polysaccharide capsule (Bacillus)		-	-	+	+	-	-	-	+	-	+	+	+	-	-	-	+	+	-	-	+	+	+	+	-	-
		epsE	+	+	-	-	+	-	+	-	+	-	-	-	+	+	-	-	-	-	-	-	-	+	-	-	-
		galE	-	+	-	-	-	-	-	-	-	-	-	-	-	-	-	-	-	-	-	-	-	-	-	-	-
Intracellular survival	Lipoate protein ligase A1 (Listeria)	lplA1	-	+	-	-	-	-	-	-	-	-	-	-	-	-	-	-	-	-	-	-	-	-	-	-	-
Iron uptake	Periplasmic binding protein-dependent ABC transport systems (Vibrio)	vctC	+	+	+	-	+	+	+	+	+	+	+	+	-	+	+	+	+	+	-	+	+	-	+	+	+
Protease	Serine protease (Streptococcus)	htrA/degP	+	+	+	+	+	+	+	+	+	+	+	+	+	+	+	+	+	+	-	+	+	+	+	+	+
	Trigger factor (Streptococcus)	tig/ropA	-	+	-	-	-	-	-	-	-	-	-	-	-	-	-	-	-	-	-	-	-	-	-	-	-
Regulation	LisR/LisK (Listeria)	lisR	-	+	-	-	-	-	-	-	-	-	-	-	-	-	-	-	-	-	-	-	-	-	-	-	-
	Sigma A (Mycobacterium)	sigA/rpoV	-	+	-	-	-	-	-	-	-	-	-	-	-	-	-	-	-	-	-	-	-	-	-	-	-
	VirR/VirS (Listeria)	virR	-	+	-	-	-	-	-	-	-	-	-	-	-	-	-	-	-	-	-	-	-	-	-	-	-
Secretion system	T6SS-II (Klebsiella)		-	+	-	-	-	-	-	-	-	-	-	-	-	-	-	-	-	-	-	-	-	-	-	-	-
Serum resistance and immune evastion	LPS (Francisella)	wbtP	-	-	+	-	-	-	-	+	-	+	-	+	-	-	-	-	+	-	-	-	-	-	-	-	-
		wbtE	-	-	-	-	+	-	-	-	-	-	-	-	-	-	-	-	-	-	-	-	-	-	-	-	-
	LPS rfb locus (Klebsiella)		-	-	-	-	-	-	-	-	-	-	-	-	-	-	-	-	-	-	+	-	-	-	-	-	-
Surface protein anchoring	Lipoprotein diacylglyceryl transferase (Listeria)	lgt	+	+	+	+	+	+	+	+	+	+	+	+	+	+	+	+	+	+	-	+	+	+	+	+	+
Legend: + indicates presence of virulence gene, while - indicates absence.
